# Supplementary material for: Elements of Successful Food Sovereignty Interventions within Indigenous Communities in the United States and Canada: a Systematic Review
Source: Curr Dev Nutr. 2023 Jul 18;7(9):101973. doi: 10.1016/j.cdnut.2023.101973 (PMC10450844; doi:10.1016/j.cdnut.2023.101973)
Supplement: Multimedia component 1 [file mmc1.xlsx]

## Sheet: Sheet1
Source		Methods			Participants					Measures		Results	Miscellaneous
Title: Elements of Successful Food Sovereignty Interventions within Indigenous Communities in the United States and Canada: A Systematic Review -First Author: Belinda Gutierrez
Citation	Year of publication	Aim of study	Study design	Types of Interventions	Number of Participants	Characteristics of participants (age, gender, etc.)	Urban or Rural Participant Based	Region(s) and country/countries recruited from	Study eligibility criteria	Measurement tools or instruments used if applicable	Method of analysis	Key conclusions from study authors	Funding source
Bagelman J, Deveraux F, Hartley R. Feasting for change: Reconnecting with food, Place & Culture. International Journal of Indigenous Health. 2016;11(1):6–17.	2016	To examine how "Feasting for Change" aimed to empower Indigenous communities in revitalizing traditional knowledge about the healing power of foods.	Qualitative	Interventions through traditional food practices	5,000 participants	Children and adults ages 1 to 90.	Rural	Canada	Elders and youth.	Verbal feedback gleaned from the 51 hosted events, three key experiences were expressed as meaningful impacts of this project: revitalizing, intergenerational exchange, and community building. The testimonies below were shared by participants and speak to these outcomes	Thematic analysis	This paper shares a variety of methods for meaningful, culturally appropriate, community-engaged health promotion. Feasting for Change illustrates how First Nations can meaningfully play a steering role with a wider working group, comprising both Indigenous Peoples and non-Indigenous allies, in an effort to promote health and well-being and cultural revitalization.	Community based project/initative.
Bagelman C. Unsettling Food Security: The role of young people in Indigenous Food System Revitalisation. Children & Society. 2018;32(3):219–32.	2018	To traces experiential learning projects on revitalisation which young people unsettle the settler discourse of food security and take action in small but important ways.	Qualitative	Interventions through traditional food practices	Number of Participants not reported	Children ages 5 to 12.	Urban and Rural	Canada	Youth and Elders from WSANEC and other Indigenous territories on Vancouver Island.	Participatory action research through collecting and preparing food from their traditional territories, telling and hearing stories about these practices.	Thematic analysis	Place-based methods young people (with elders) can use to access their food systems, which gives way to grassroots revitalisation. The empowerment of both young and old through this hands-on education could mean that the overwhelming need and desire of Indigenous peoples to restore access to traditional foods, to remain connected to important practices, and achieve more food secure lives will be …	Community based project/initative.
Blanchet R, Willows N, Johnson S, Batal M, Okanagan Nation Salmon Reintroduction Initiatives. Enhancing cultural food security among the syilx okanagan adults with the reintroduction of Okanagan Sockeye Salmon. Applied Physiology, Nutrition, and Metabolism. 2022Nov21;47(2):124–33.	2021	To describe the reach of the Syilx-led reintroduction of Okanagan Sockeye salmon intervention and assess its impact on Syilx households’ income-related and cultural food security status.	Mixed Methods	Reconnection/reintroduction of traditional food interventions through local initiatives or school-based curricula	257 participants	Women age 16 years old.	Rural	Canada/US	Inclusion criteria included being aged 19 years or older, self-identifying as Syilx or being in a kin relationship with a person who self-identified as Syilx, and living on a Syilx reserve or an adjacent town. Pregnant and breastfeeding women were excluded. When multiple household members were eligible, the one with the next birthday was selected. Households were randomly selected (if there were …	Survey questionnaire using Android tablets. Survey questions were designed to follow community norms and were pretested with community members. Data were collected between February and August 2018.	A Spearman correlation was performed to examine the association between the number of ways households accessed salmon and the frequency with which participants reported eating salmon. v2 tests were conducted to assess the associations between the different ways of accessing salmon. Chi squared tests, Fisher’s exact tests, and t-test analyses were performed to assess differences in food security i…	With the efforts to restore the Okanagan sockeye salmon population and with the communal fish distribution, the Nation increased both Okanagan sockeye salmon availability and accessibility, improving 2 of the 4 pillars of food security as defined by the FAO. Yet, a statistically significant association between household salmon access and income-related household food security status was not obser…	Community based project/initative.
Cueva K, Lovato V, Carroll D, Richards J, Speakman K, Neault N, et al. A qualitative evaluation of a community based, culturally relevant intervention to promote healthy food access in American Indian Communities. Journal of Community Health. 2020;45(3):458–64.	2020	To assess program impact, the “Feast for the Future,” (FFF) to promote access to healthy foods and the transfer of traditional food-based knowledge from farmers/elders to youth.	Qualitative evaluation	Reconnection/reintroduction of traditional food interventions through local initiatives or school-based curricula	43 participants	Elders age 62 years for men and women elders farmers.	Rural	US	CAB members and farmers and Elders that had participated in FFF.	Interviews were recorded and transcribed.	Thematic Analysis	Participating Community Advisory Board members, farmers, and elders expressed positive perceptions of FFF through structured qualitative interviews, including describing FFF as supporting cultural connectedness, revitalizing farming and gardening, and increasing healthy eating among interviewees and their communities. The interviews also revealed perceptions of a need for dietary change in involv…	Community based project/initative.
Cueva K, Speakman K, Neault N, Richards J, Lovato V, Parker S, et al. Cultural connectedness as Obesity Prevention: Indigenous Youth Perspectives on Feast for the Future. Journal of Nutrition Education and Behavior. 2020;52(6):632–9.	2020	To address that gap by describing a community-based obesity-prevention initiative and presenting the perspectives of youth participants in that program, allowing the voices of American Indian youths to describe their perceptions of an obesity-prevention initiative focus-sed on cultural connectedness.	Qualitative	Reconnection/reintroduction of traditional food interventions through local initiatives or school-based curricula	44 youths	Youths aged 9 to 11 years.	Rural	US	Participants in the FFF program.	Photovoice	Thematic Analysis	The community-based collaboration that created Feast for the Future has supported cultural connectedness, intergenerational learning, the revitalization of farming/gardening, increased access to healthy foods, and positive changes among involved individuals and communities. Interviewees shared rich stories that highlighted culturally specific understandings of farming/gardening as either central …	Community/University research project.
Delormier T, Marquis K. Building healthy community relationships through food security and food sovereignty. Current Developments in Nutrition. 2019;3:3014005.	2019	To share a grass-roots designed program which integrated the heeds Haudenosaunee teachings and served as the framework for the planted food-bearing trees and plant program.	Qualitative	Interventions through traditional food practices	22 families	Men, women, and children	Rural	Canada/US	School aged children and families participating in the Kahnawake Schools Diabetes Prevention Project (KSDPP).	Focus groups	Thematic analysis	Challenges included program sustainability linked to short-term funding and personnel turnover. Strengths involved using a culturally based framework that enhanced program coherence, and facilitated collaboration with local initiatives focused on well-being, practicing culture, and respecting the environment. Haudenosaunee teachings hold values and principles for a society that provides food for …	Community based project/initative.
Gendron F, Hancherow A, Norton A. Exploring and revitalizing Indigenous food networks in Saskatchewan, Canada, as a way to improve food security. Health Promotion International. 2016;	2016	To explore Indigenous food networks throughout the province of Saskatchewan, Canada, how they connect people interested in Indigenous foods, and improve food security through Indigenous food activities.	Mixed Methods	Interventions through traditional food practices	119 participants	Female, ages 19 to 55 years old. Children in grades 12 or less were included, however age was not provided.	Rural	Canada	Community members residing in Regina region.	Surveys	Qualitative and thematic analysis.	Results indicate that participants are very interested in learning more about, and having greater access to, traditional foods and suggest that supporting Indigenous food networks may be an appropriate response to food insecurity in communities. Elders and community members are vital players in Indigenous foods exploration and revitalization in Saskatchewan by passing on traditional education.	Community/University research project.
Gordon K, Lickers Xavier A, Tait Neufeld H. Healthy roots: Building capacity through shared stories rooted in Haudenosaunee knowledge to promote Indigenous foodways and well-being. Canadian Food Studies / La Revue canadienne des études sur l'alimentation. 2018;5(2):180–95.	2018	To examine whether engaging in the Healthy Roots Challenge for ninety days, lead to positive behavior and health outcomes.	Mixed Methods	Traditional food access interventions via community programs	4 participants	Male and female adults age 21 to 50.	Urban and Rural	Canada	Participants were selected based on existing relationships with Health Services and expressed interest in wanting to make positive changes to their health.	Tracked daily food intake, activities, and dietary goals and biometric data collected.	Thematic analysis.	Healthy Roots may serve as a model and inspiration to other Indigenous communities looking to reconnect to their local environments and Indigenous lifeways to promote Indigenous foodways and well-being.	Community based project/initative.
Johnson-Jennings M, Paul K, Olson D, LaBeau M, Jennings D. Ode'imin Giizis: Proposing and piloting gardening as an Indigenous childhood health intervention. Journal of Health Care for the Poor and Underserved. 2020;31(2):871–88.	2020	To reduce obesity among Indigenous children and families who are at risk for homelessness by piloting a gardening health intervention.	Mixed- methods	Interventions through traditional food practices	27 focus groups	Adults and children ages from 5 to 11 years.	Urban	US	Low-income Indigenous children and their families who were currently residing in housing at AICHO.	Focus groups	Thematic Analysis	The Ode’imin Giizis Program sought to renew and empower Indigenous youth to eat healthy nutritious foods within this Minnesota region through cultural teachings, nutritional educational, and physical well-being. This pilot study demonstrated that indigenizing gardening by drawing from TEK can increase children’s exposure to healthy foods and perceptions of healthy foods. Though located within an …	Community/External agency project/initiative.
Kuhnlein HV, Receveur O, Chan HM. Traditional food systems research with Canadian Indigenous Peoples. Int J Circumpolar Health. 2001 Apr;60(2):112-22. PMID: 11507960.	2001	To demonstrate an educational intervention program increased traditional food use can improve health status.	Qualitative	Traditional food access interventions via community programs	500 people	Women and children ages 13 to 65 years.	Rural	Canada	Participants were part of a research and intervention nutrition program.	Food use interviews and health assessments.	Identification of food consumption and blood serum levels.	Traditional food system research with Indigenous Peoples has a tremendous capacity for generating new knowledge in the form of nutrient and contaminant composition of food, and human exposure to these entities. It also demonstrates how local ecology and the natural environment can be successful in providing human nutrition and ultimately prevention of chronic diseases that originate in excessive …	Community based project/initative.
McEachern LW, Yessis J, Zupko B, Yovanovich J, Valaitis R, Hanning RM. Learning circles: An adaptive strategy to support food sovereignty among First Nations communities in Canada. Applied Physiology, Nutrition, and Metabolism. 2022;47(8):813-825. doi:10.1139/apnm-2021-0776	2022	To demonstrate a community engagement model that aimed to enhance access to local, healthy, and traditional foods for youth.	Qualitative	Traditional food access interventions via community programs	89 participants	Children age 0 to 12.	Rural	Canada	Community members residing in the four First Nations communities - Hazelton/Upper Skeena (HZ), British Columbia; Ministikwan Lake (MK), Saskatchewan; and Black River (BR), Manitoba.	Semi-structured interviews and surveys.	Thematic Analysis	LC:LHF2S was a community engagement model that aimed to enhance access to local, healthy, and traditional foods for youth. The model is an adaptable strategy to support the development of food sovereignty in First Nations communities. There were many examples of a transition to greater food sovereignty, local food production, and consumption.	Community based project/initative.
Nu J, Bersamin A. Collaborating with Alaska native communities to design a cultural food intervention to address nutrition transition. Progress in Community Health Partnerships: Research, Education, and Action. 2017;11(1):71-80. doi:10.1353/cpr.2017.0009	2017	To describe formative research and an ongoing collaborative process to design a multilevel nutrition intervention, the Fish-to-School (F2S) Program, that reconnects students to their local food system in a remote Yup’ik community in Western Alaska.	Qualitative	Reconnection/reintroduction of traditional food interventions through local initiatives or school-based curricula	10 participants	Middle and high school students in grades 7 through 12.	Rural	US	Selection criteria required that potential members be residents of the community and interested in improving the health of youth.	Focus group	Techniques of consensual qualitative data analysis were used to organize selected quotes into thematic categories and to operationalize themes.	Overall, community collaboration resulted in significant changes made to culturally adapt an existing intervention model to a Yup’ik community in Southwest Alaska. It is hoped that the process used to design the F2S provides a guide for designing interventions that are relevant to local people’s lived realities by inviting community members to participate in promoting the long-term well-being of …	Community based project/initative.
Organ J, Castleden H, Furgal C, Sheldon T, Hart C. Contemporary programs in support of traditional ways: Inuit perspectives on Community Freezers as a mechanism to alleviate pressures of Wild Food Access in Nain, Nunatsiavut. Health & Place. 2014;30:251-259. doi:10.1016/j.healthplace.2014.09.012	2014	To evaluate how one such initiative, a community freezer, in Nain, Nunatsiavut supported wild food access for community members.	Qualitative	Traditional food access interventions via community programs	32 participants	Local elders not no age provided.	Rural	Canada	Current users of the community freezer to understand their perspectives of recent stresses on access to wild foods and their interactions with the community freezer.	Semi-structured interviews, focus groups, and participant observations were audio recorded and transcribed with the permission of participants.	Qualitative analysis	Results indicated that the community freezer supported socio-cultural, economic and local access to wild foods. However, there were issues associated with supply, dependency, social exclusion, and tension between feasibility and traditional values and practices. Communities, governments, and policymakers are urged to consider social and physical location as factors when investing in and monitorin…	Community based project/initative.
Skinner K, Hanning R, Metatawabin J, Tsuji L. Implementation of a community greenhouse in a remote, sub-Arctic First Nations community in Ontario, Canada: A descriptive case study. Rural and Remote Health. 2014. doi:10.22605/rrh2545	2014	To conduct a descriptive case study of the context and process surrounding the implementation of a community greenhouse in a remote, sub_x0002_Arctic First Nations community in Ontario, Canada.	Qualitative	Interventions through traditional food practices	14 participants	Men, women, children, and elders, however no age was provided.	Rural	Canada	Community members residing in Fort Albany First Nation.	Direct observations, written documentation, photo documentation.	Categorical aggregation was used to identify themes. Visual content analysis.	Results of this study indicate that greenhouse and gardening projects in a northern setting are a possible avenue to initiate and build up local food production; develop skills for agricultural activities at the home and community level; and engage and involve community members, including children, in growing local produce. Identifying local program champions and addressing concerns about ownersh…	Community/Government based project.
Stroink ML, Nelson CH. Aboriginal health learning in the forest and cultivated gardens: Building a nutritious and sustainable food system. Journal of Agromedicine. 2009;14(2):263-269. doi:10.1080/10599240902739737	2009	To evaluate the process and outcomes of the Learning Garden program using both qualitative and quantitative (survey) methods.	mixed methods	Interventions through traditional food practices	20 survey respondents. 52 participants from qualitative section.	Male and females ages 15-66.	Rural	Canada	Participants recruited based on interest in Learning Garden program offered through community center.	Survey tool, audio recordings, and observational notes.	Post hoc paired samples t tests of adjacent means.	Initiatives that aim to enhance the overall sustainability of food systems in Aboriginal communities will engage a complexity of approaches. Thus, the data reveal the need for bicultural balance where diversity in approaches provides collec- tive strength for a community sustainable food system.	Community based project/initative.
Thompson S, Kamal AG, Alam MA, Wiebe J. Community development to feed the family in northern Manitoba communities: Evaluating Food Activities based on their food sovereignty, food security, and Sustainable Livelihood Outcomes. Canadian journal of nonprofit and social economy research. 2012;3(2). doi:10.22230/cjnser.2012v3n2a121	2012	To evaluate food activities in 14 different fly-in or rural communities in Northern Manitoba with the goal of informing future community and policy development.	mixed methods	Interventions through traditional food practices	533 households in 14 communities	Chuldren and adults, however age was not provided.	Rural	Canada	Participatory process was undertaken with 14 communities and five non-government organizations (NGOs) between 2008 and the summer of 2012.	Survey and participatory video recordings.	Logit model and chi-square test	According to logit models, sharing country foods increases food sovereignty and sustainable livelihoods, and has a stronger relationship to food security than either road access to retail stores in urban centres or increased competition between stores. The model predicts that rates of food insecurity for a community with a country foods program and with access to public transit and roads at 95% w…	Community/University research project
Thompson HA, Mason CW, Robidoux MA. Hoop House gardening in the Wapekeka First Nation as an extension of land-based Food Practices. ARCTIC. 2018;71(4):407-421. doi:10.14430/arctic4746	2018	To assess the general viability of the hoop house gardening initiative in the community and consider what role it might play in improving local food security.	Qualitative	Interventions through traditional food practices	12 participants	Males and females age 25 to 45	Rural	Canada	A few households in Wapekeka still maintain traditional or land-based subsistence practices and these community members were part of the project design from the start.	Semi-structured interviews	Thematic analysis	The results of our project indicate that small hoop house, greenhouse, and gardening initiatives in the North are a simple micro-piece of the solution to food insecurity. Part of what they offer is less the tangible relief of hunger than a positive space for strengthening partnerships, producing innovation, and creating local food champions.	Community/External agency project/initiative.
Timler K, Varcoe C, Brown H. Growing beyond nutrition: International Journal of Indigenous Health. 2019;14(2):95-114. doi:10.32799/ijih.v14i2.31938	2019	To evaluate the impacts of a prison gardens program in British Columbia supports food insecurity in rural and remote Indigenous communities.	Qualitative	Interventions through traditional food practices	25 participants	Men, however age was not provided.	Rural	Canada	Incarcerated men grew and subsequently donate organic produce to rural and remote Indigenous communities to address food insecurity.	Interviews	NVivo software	In the context of the prison garden, the collective tending, sharing, and imagining of past, present, and future foodscapes creates a space where the small leaves of a garden begin to cast the sun-filled shadows of food sovereignty and social citizenship.	Community/External agency project/initiative.
Wesche SD, O'Hare-Gordon MA, Robidoux MA, Mason CW. Land-based programs in the Northwest Territories: Building Indigenous Food Security and well-being from the ground up. Canadian Food Studies / La Revue canadienne des études sur l'alimentation. 2016;3(2):23-48. doi:10.15353/cfs-rcea.v3i2.161	2016	To compare and discuss the implications of two collaboratively developed, community-based programs to improve capacity for wild food procurement, and identify lessons learned and productive ways forward for communities.	Qualitative	Traditional food access interventions via community programs	77 participants	Children age 5 to 17.	Rural	Canada	Community members residing in Fort Resolution and Fort Providence, Northwest Territories.	Semi-structed interviews and focus groups.	Thematic analysis	Community driven programming can offer an effective mechanism through which to build local capacity for wild food procurement, and schools can play a key role. At the same time, efforts must be made to overcome barriers and ensure the effectiveness of intervention programs.	Community/University research project
Yung K, Neathway C. Community Champions for Safe, Sustainable, Traditional Food Systems. Current Developments in Nutrition. 2019;4(Supplement_1):49-52. doi:10.1093/cdn/nzz119	2019	To describe how First Nations Health Authority supported increasing access and knowledge sharing of safely preserved traditional foods through the facilitation of a community champion model.	Qualitative	Community resource interventions for preservation of traditional foods and to address barrier	32 community champions	Characteristics of participants not reported.	Rural	Canada/US	Community Champions were chosen from each of the 5 First Nation Health Authority regions to ensure an equitable geographic representation. Priority was given to participants from Nations who had not already had a Champion attend a workshop and who had Food Champions that were already supporting nutrition programming in the community.	Semi-structured focus group discussions.	Thematic analysis	Throughout the first year, a community of practice was nurtured, and a gathering of this community was held at the end of the first year. Nations were able to meet food safety considerations through interactive learning, and access to traditional Indigenous foods was strengthened. The Community Champion model supports capacity building and creates a community of practice.	Community/Local Health agency program/initiative.
					0
