# Supplementary material for: Elements of Successful Food Sovereignty Interventions within Indigenous Communities in the United States and Canada: a Systematic Review
Source: Curr Dev Nutr. 2023 Jul 18;7(9):101973. doi: 10.1016/j.cdnut.2023.101973 (PMC10450844; doi:10.1016/j.cdnut.2023.101973)
Supplement: Multimedia component 2 [file mmc2.xlsx]

## Sheet: Master
Title: Elements of Successful Food Sovereignty Interventions within Indigenous Communities in the United States and Canada: A Systematic Review -First Author: Belinda Gutierrez
Study ID	Title	Quality Score	Screening Question 1: Are there clear research questions?	Screening Question 2: Do the collected data allow to address the research questions?	Qualitative Section 1.1: Is the qualitative approach appropriate to answer the research question?	Qualitative Section 1.2: Are the qualitative data collection methods adequate to address the research question?	Qualitative Section 1.3: Are the findings adequately derived from the data?	Qualitative Section 1.4: Is the interpretation of results sufficiently substantiated by data?	Qualitative Section 1.5: Is there coherence between qualitative data sources, collection, analysis and interpretation?	Quantitative descriptive Section 4.1: Is the sampling strategy relevant to address the research question?	Quantitative descriptive Section 4.2: Is the sample representative of the target population?	Quantitative descriptive Section 4.3: Are the measurements appropriate?	Quantitative descriptive Section 4.4: Is the risk of nonresponse bias low?	Quantitative descriptive Section 4.5: Is the statistical analysis appropriate to answer the research question?	Mixed methods Section 5.1: Is there an adequate rationale for using a mixed methods design to address the research question?	Mixed methods Section 5.2: Are the different components of the study effectively integrated to answer the research question?	Mixed methods Section 5.3: Are the outputs of the integration of qualitative and quantitative components adequately interpreted?	Mixed methods Section 5.4: Are divergences and inconsistencies between quantitative and qualitative results adequately addressed?	Mixed methods Section 5.5: Do the different components of the study adhere to the quality criteria of each tradition of the methods involved?
Bagelman et al, 2016	Feasting for Change: Reconnecting with Food, Place & Culture.	*****	Yes	Yes	1	1	1	1	1
Bagelman, 2018	Unsettling food security: the role of young people in Indigenous food system revitalisation	*****	Yes	Yes	1	1	1	1	1
Blanchet, 2022	Enhancing cultural food security among the Syilx Okanagan adults with the reintroduction of Okanagan sockeye salmon.	***	Yes	Yes						1	0	1	0	1
Cueva, 2020	Cultural Connectedness as Obesity Prevention: Indigenous Youth Perspectives on Feast for the Future.	*****	Yes	Yes	1	1	1	1	1
Cueva, 2020	A Qualitative Evaluation of a Community Based, Culturally Relevant Intervention to Promote Healthy Food Access in American Indian Communities.	*****	Yes	Yes	1	1	1	1	1
Delormier et al, 2017	Building Healthy Community Relationships Through Food Security and Food Sovereignty.	***	Yes	Yes	1	1	0	1	0
Gendron, 2016	Exploring and revitalizing Indigenous food networks in Saskatchewan, Canada, as a way to improve food security	***	Yes	Yes											1	1	1	0	0
Gordon et al, 2018	Healthy roots: Building capacity through shared stories rooted in Haudenosaunee knowledge to promote indigenous foodways and well-being.	****	Yes	Yes											1	1	0	1	1
Johnson-Jennings, 2020	Ode'imin Giizis: Proposing and Piloting Gardening as an Indigenous Childhood Health Intervention.	****	Yes	Yes											1	1	1	0	1
Kuhnlein, 2001	Traditional food systems research with Canadian Indigenous Peoples.	*****	Yes	Yes	1	1	1	1	1
McEachern et al, 2022	Learning circles: An adaptive strategy to support food sovereignty among First Nations communities in Canada	*****	Yes	Yes	1	1	1	1	1
Nu, 2017	Collaborating with Alaska Native communities to design a cultural food intervention to address nutrition transition	*****	Yes	Yes	1	1	1	1	1
Organ, 2014	Contemporary programs in support of traditional ways: Inuit perspectives on community freezers as a mechanism to alleviate pressures of wild food access in Nain, Nunatsiavut.	*****	Yes	Yes	1	1	1	1	1
Skinner, 2014	Implementation of a community greenhouse in a remote, sub-Arctic First Nations community in Ontario, Canada: a descriptive case study.	*****	Yes	Yes	1	1	1	1	1
Stroink, 2009	Aboriginal Health Learning in the Forest and Cultivated Gardens: Building a Nutritious and Sustainable Food System.	****	Yes	Yes											1	1	1	0	1
Thompson, 2012	Community Development to Feed the Family in Northern Manitoba Communities: Evaluating Food Activities Based on Their Food Sovereignty, Food Security, and Sustainable Livelihood Outcomes.	*****	Yes	Yes											1	1	1	1	1
Thompson, 2018	Hoop House Gardening in the Wapekeka First Nation as an Extension of Land-Based Food Practices.	*****	Yes	Yes	1	1	1	1	1
Timler, 2019	Growing Beyond Nutrition: How a Prison Garden Program Highlights the Potential of Shifting from Food Security to Food Sovereignty for Indigenous Peoples.	*****	Yes	Yes	1	1	1	1	1
Wesche, 2016	Land-based programs in the Northwest Territories: Building Indigenous food security and well-being from the ground up	*****	Yes	Yes	1	1	1	1	1
Yung, 2020	Community Champions for Safe, Sustainable, Traditional Food Systems.	*****	Yes	Yes	1	1	1	1	1

## Sheet: Quality Score Only
Study ID	Quality Score
Bagelman, et al., 2016	*****
Bagelman, et al., 2018	*****
Blanchet, et al., 2022	***
Cueva, et al., 2020	*****
Cueva, et al., 2020	*****
Delormier T, et al., 2017	***
Gendron, et al., 2016	***
Gordon et al., 2018	****
Johnson-Jennings, et al., 2020	****
Kuhnlein, et al., 2001	*****
McEachern et al., 2022	*****
Nu, et al., 2017	*****
Organ, et al., 2014	*****
Skinner, et al., 2014	*****
Stroink, et al., 2009	****
Thompson, et al., 2012	*****
Thompson, et al., 2018	*****
Timler, et al., 2019	*****
Wesche, et al., 2016	*****
Yung, et al., 2020	*****

## Sheet: Master Copy
Appendix B. Results of the MMAT quality appraisal
Covidence #	Study ID	Title	Quality Score	Screening Question 1: Are there clear research questions?	Screening Question 2: Do the collected data allow to address the research questions?	Qualitative Section 1.1: Is the qualitative approach appropriate to answer the research question?	Qualitative Section 1.2: Are the qualitative data collection methods adequate to address the research question?	Qualitative Section 1.3: Are the findings adequately derived from the data?	Qualitative Section 1.4: Is the interpretation of results sufficiently substantiated by data?	Qualitative Section 1.5: Is there coherence between qualitative data sources, collection, analysis and interpretation?	Quantitative descriptive Section 4.1: Is the sampling strategy relevant to address the research question?	Quantitative descriptive Section 4.2: Is the sample representative of the target population?	Quantitative descriptive Section 4.3: Are the measurements appropriate?	Quantitative descriptive Section 4.4: Is the risk of nonresponse bias low?	Quantitative descriptive Section 4.5: Is the statistical analysis appropriate to answer the research question?	Mixed methods Section 5.1: Is there an adequate rationale for using a mixed methods design to address the research question?	Mixed methods Section 5.2: Are the different components of the study effectively integrated to answer the research question?	Mixed methods Section 5.3: Are the outputs of the integration of qualitative and quantitative components adequately interpreted?	Mixed methods Section 5.4: Are divergences and inconsistencies between quantitative and qualitative results adequately addressed?	Mixed methods Section 5.5: Do the different components of the study adhere to the quality criteria of each tradition of the methods involved?
888	Wesche, 2016	Land-based programs in the Northwest Territories: Building Indigenous food security and well-being from the ground up	*****	Yes	Yes	1	1	1	1	1
886	Bagelman, 2018	Unsettling food security: the role of young people in Indigenous food system revitalisation	*****	Yes	Yes	1	1	1	1	1
882	Kuhnlein, 2001	Traditional food systems research with Canadian Indigenous Peoples.	*****	Yes	Yes	1	1	1	1	1
863	Gendron, 2017	Exploring and revitalizing Indigenous food networks in Saskatchewan, Canada, as a way to improve food security	***	Yes	Yes											1	1	1	0	0
703	Nu, 2017	Collaborating with Alaska Native communities to design a cultural food intervention to address nutrition transition	*****	Yes	Yes	1	1	1	1	1
470	Johnson-Jennings, 2020	Ode'imin Giizis: Proposing and Piloting Gardening as an Indigenous Childhood Health Intervention.	****	Yes	Yes											1	1	1	0	1
451	Skinner, 2014	Implementation of a community greenhouse in a remote, sub-Arctic First Nations community in Ontario, Canada: a descriptive case study.	*****	Yes	Yes	1	1	1	1	1
181	Thompson, 2018	Hoop House Gardening in the Wapekeka First Nation as an Extension of Land-Based Food Practices.	*****	Yes	Yes	1	1	1	1	1
171	Timler, 2019	Growing Beyond Nutrition: How a Prison Garden Program Highlights the Potential of Shifting from Food Security to Food Sovereignty for Indigenous Peoples.	*****	Yes	Yes	1	1	1	1	1
128	Bagelman, 2016	Feasting for Change: Reconnecting with Food, Place & Culture.	*****	Yes	Yes	1	1	1	1	1
106	Blanchet, 2022	Enhancing cultural food security among the Syilx Okanagan adults with the reintroduction of Okanagan sockeye salmon.	***	Yes	Yes						1	0	1	0	1
85	Cueva, 2020	Cultural Connectedness as Obesity Prevention: Indigenous Youth Perspectives on Feast for the Future.	*****	Yes	Yes	1	1	1	1	1
78	Organ, 2014	Contemporary programs in support of traditional ways: Inuit perspectives on community freezers as a mechanism to alleviate pressures of wild food access in Nain, Nunatsiavut.	*****	Yes	Yes	1	1	1	1	1
66	Thompson, 2012	Community Development to Feed the Family in Northern Manitoba Communities: Evaluating Food Activities Based on Their Food Sovereignty, Food Security, and Sustainable Livelihood Outcomes.	*****	Yes	Yes											1	1	1	1	1
65	Yung, 2020	Community Champions for Safe, Sustainable, Traditional Food Systems.	*****	Yes	Yes	1	1	1	1	1
49	Delormier T, et al., 2017	Building Healthy Community Relationships Through Food Security and Food Sovereignty.	***	Yes	Yes	1	1	0	1	0
16	Stroink, 2009	Aboriginal Health Learning in the Forest and Cultivated Gardens: Building a Nutritious and Sustainable Food System.	****	Yes	Yes											1	1	1	0	1
7	Cueva, 2020	A Qualitative Evaluation of a Community Based, Culturally Relevant Intervention to Promote Healthy Food Access in American Indian Communities.	*****	Yes	Yes	1	1	1	1	1
	McEachern et al., 2022	Learning circles: An adaptive strategy to support food sovereignty among First Nations communities in Canada	*****	Yes	Yes	1	1	1	1	1
	Gordon et al., 2018	Healthy roots: Building capacity through shared stories rooted in Haudenosaunee knowledge to promote indigenous foodways and well-being.	****	Yes	Yes											1	1	0	1	1
